# Supplementary material for: Alterations in the inflammatory markers of the Tumor Necrosis Factor system in overweight and obese children and adolescents
Source: PLoS One. 2025 May 13;20(5):e0319832. doi: 10.1371/journal.pone.0319832 (PMC12074418; doi:10.1371/journal.pone.0319832)
Supplement: S1 Data — (XLS) [file pone.0319832.s001.xls]

## Sheet: LEGENDA
Gender	Nutritional assessment	Pubertal stage
1-masculine	1-overweight	0- prepubescent																						estadio puberal
2-feminine	2-obesity	1- pubescent
																								0-pré-púbere
																								1-púbere

## Sheet: BANCO DADOS
ID-search	Reason for referral	Weight	Height	BMI (body mass index)	Z-BMI	% body fat	Waist circumference	TANNER	TANNER-P	staging	systolic blood pressure	diastolic blood pressure	cholesterol	HDL cholesterol	VLDL cholesterol	LDL cholesterol	TRIGLYCERIDES	GLUCOSE	INSULIN	HOMA-IR	TNF-R1	TNF-R2	TRAIL	LEPTIN
1	2	47.5	126.5	29.7	4.93	#REF!	76.5	M1	P1	0	100	75	146.8	36		84.8	130	73.1	11.88	2.14212	794	767	211.9	21.8
2	2	52.1	140.6	26.4	2.55	#REF!	82.1	M3	P1	1	103	73	172.5	41		101.3	151	80	28.91	5.70491	796	1112	29.1	19.3
3	1	29.8	127.8	18.28	1.12	#REF!	57.5	M1	P1	0	90	63	156.8	39	23.6	94.2	118	84.8	3.5	0.732107	989	1583	40.2	10.1
4	2	58.9	136.2	31.83	4.53	#REF!	88.5	M1	P3	0	122.6	74	219.9	37	36.2	146.7	181	76	12.6	2.36208	1636	1724	0	43.3
5	1	34.7	135.5	18.96	1.38	#REF!	65.5	M1	P1	0	106.6	62.6	144.4	46	7.8	90.6	39	86.7	3.9	0.834054	901	1188	0	12.9
6	2	32.1	122.8	21.4	2.5	#REF!	64.5	M1	P2	0	101.2	61.5	174.6	45	15.6	114	78	90.4	20.7	4.61582	728	1372	0	21.4
7	2	67.2	160.3	26.15	2.69	#REF!	88.5	M1	P1	0	112	69	192.1	44	19.6	128.5	98	100.4	21.4	5.29978	967	1387	0	17.5
8	2	66	145	31.42	3.56	#REF!	93.5	M3	P4	1	104	66	155.8	51	11.6	93.2	58	95.4	36.83	8.66684	818	1047	0	40.2
9	2	41.9	137.3	22.28	2.12	#REF!	71.5	M2	P1	1	104	70	194.9	48	25.2	121.7	126	93.2	11	2.52883	951	1211	0	13.8
10	2	33.1	124.2	21.49	2.58	#REF!	61.5	M1	P1	0	82.5	55.7	141.5	29	12.6	99.9	63	98.9	6.7	1.63449	888	1142	0	20
11	2	52.6	136.3	28.43	3.55	#REF!	83.2	M1	P1	0	103.3	58.6	147	33	20.8	93.2	104	88.1	13.6	2.95546	1172	1289	0	39.1
12	2	58.6	138.5	30.55	3.95	#REF!	88	M1	P2	0	108.4	72	159.8	62	14.4	83.4	72	102	29.2	7.34672	967	1234	0	45
13	2	55.4	152	23.98	2.4	#REF!	80.5	M3	P2	1	103.3	64	180.6	48	16	116.6	80	91.3	14	3.15289	1135	1107	48.5	38.4
14	2	48.8	133.7	27.4	3.96	#REF!	93.5	M1	P1	0	110.3	53.3	146.2	37	24.8	84.4	124	86.5	20.7	4.41669	1907	1324	48.5	34.3
15	2	40	131.3	23.25	2.44	#REF!	71	M1	P1	0	106	70	161	37	18	106	90	106	7.9	2.06559	885	1370	79	21.4
16	2	68	148.2	31.04	3.79	#REF!	92	M1	P1	0	120	80	185	45	20.8	119.2	104	88.6	20.1	4.39279	1212	1286	0	35.7
17	1	44.3	149.8	19.77	1.45	#REF!	71	M3	P1	1	103	65	172.7	55	21.8	95.9	109	95.2	7.6	1.78468	587	1171	0	7.8
18	1	30.6	126.6	19.1	1.71	#REF!	59.5	M1	P1	0	90	56.6	183.6	43	18	122.6	90	90.3	8	1.78192	927	696	0	8.7
19	2	50.5	136.9	27.3	3.21	#REF!	82	M2	P3	1	90	66	182	28	51	102	257	93.7	16.8	3.88293	1098	1122	31.9	16.7
20	2	58.2	145.3	27.58	3.38	#REF!	88	M1	P1	0	106	70	216.7	30	36.4	150.4	182	90	19.81	4.39782	538	1579	0	34.6
21	2	44.2	136.6	23.76	2.44	38	76	M1LIPO	P2	0	100	60	149.9	35	18.4	96.5	92	94	10.25	2.37663	746	1468	0	21.6
22	1	33.6	134	18.77	1.13	#REF!	61	M1	P2	0	102	71	185.3	57	21.4	106.9	107	86.2	6.32	1.3438	476	1321	0	11.5
23	1	33.4	127.7	20.48	1.74	38	65	M1	P2-P3	0	103	63	158.9	58	16.4	84.5	82	96.9	9.33	2.23006	529	1030	97	6.8
24	1	45.4	147	21	1.94	#REF!	71	M2	P2	1	101	70	145.9	40	28.8	77.1	144	82.8	8.89	1.81569	647	1547	0	12
25	2	35	130.5	20.55	2.07	#REF!	63	M1	P1	0	97.5	65	207.8	55	13.4	139.4	67	80.9	16.67	3.32655	1956	2078	31.9	8
26	2	45.1	137.5	23.86	2.64	#REF!	77	M1	P1	0	96	63	181.4	39	24.6	117.8	123	87.7	10.13	2.19139	746	1644	42	22.8
27	1	34.1	136.1	18.43	1.1	#REF!	62	M1	P1	0	106	70	255.4	61	14	180.4	70	91.3	22.09	4.97482	390	1071	0	20.7
28	2	50.8	133.5	28.53	3.96	#REF!	83	M1	P2	0	106	70	170.5	39	16.2	115.3	81	93.9	18.48	4.28034	801	925	0	19.3
29	1	30.9	128.3	18.77	1.79	#REF!	62.5	G1	P1	0	95	60	139.8	43	11.4	85.4	57	81.7	3.8	0.765801	1018	1188	0	3
30	2	41.1	134.4	22.83	2.9	#REF!	71	G1	P1	0	103	71.6	161.3	43	18.6	99.7	93	89.6	7.3	1.6134	1106	989	0	15.8
31	2	40.2	135.3	21.96	2.6	#REF!	66	G1	P1	0	110	67.5	168.3	50	6.2	112.1	31	72.4	2.9	0.517901	648	1197	0	3.5
32	2	51.4	143.4	25	3.21	#REF!	76.5	G1	P1	0	103.6	66.6	143.1	33	29.8	80.3	149	96.8	14.2	3.39058	1244	1292	0	22.5
33	2	48.4	138.8	25.4	3.01	#REF!	77	G1	P1	0	100	60	245.5	50	16.8	178.7	84	85.5	16.03	3.38073	1415	1525	0	19.7
34	2	44.6	138	23.47	2.7	#REF!	76	G1	P1	0	105.5	70	192.1	53	16.6	122.5	83	88.7	8.1	1.77223	1553	1249	0	25.2
35	2	55.3	143	27.1	3.45	#REF!	81.5	G1	P1	0	100	70	161.9	77	10.2	74.7	51	91.8	7.2	1.63037	901	1292	48.5	27.1
36	2	39.3	133	22.32	3.17	#REF!	71.5	G1	P1	0	93	58	184.4	46	16	122.4	80	94.6	6.5	1.51675	986	1312	0	19
37	2	40.4	136.2	21.8	2.88	#REF!	73	G1	P1	0	110	72.5	199.6	46	26.4	127.2	132	95.6	12.38	2.91937	1990	1865	173.1	18.2
38	1	29	123.5	19	1.88	#REF!	60	G1	P1	0	100	66.6	184.5	74	13.2	97.3	66	91.4	4.59	1.03483	644	1685	0	2.3
39	1	34	130.8	19.9	1.83	#REF!	66	G1	P1	0	93	60	140.8	50	10.4	80.4	52	87.3	5.71	1.22959	600	1422	217	2
40	1	34.8	137.5	18.41	1.11	#REF!	61	G1	P1	0	90	60	194	50	18.2	125.8	91	88.7	6.87	1.50311	491	489	0	11.7
41	2	69	159	27.3	2.16	#REF!	74	M5	P5	1	1O5,5	63.5	146.3	50	9.6	86.7	48	79.9	9.4	1.85261	704	1171	0	26
42	1	41.8	141.5	20.8	1.48	#REF!	67.5	M2	P2-P3	1	103	60	183.2	34	39.2	110	196	88.5	16.4	3.58012	1167	1194	0	19.8
43	2	54.8	148.4	24.9	2.16	#REF!	75	M5	P4	1	100	69	152.9	46	10.6	96.3	53	94.1	6.8	1.57837	1071	1324	0	23.9
44	2	55.6	154	23.46	2.12	#REF!	76	M4	P4	1	101	60	132.5	38	23.4	71.1	117	98.9	21.9	5.34258	792	1430	26.3	23.2
45	1	40	140.6	20.24	1.33	#REF!	67.5	M2	P2	1	105	63.7	182.6	68	12.2	102.4	61	97.2	6.9	1.65434	744	1375	1.4	11.3
46	2	91.3	163.2	34.3	3.07	#REF!	113	M5	P5	1	102.6	67.3	176.3	36	23	117.3	115	91.3	42.9	9.66137	896	1721	9.7	42.8
47	2	77.8	168	27.58	2.44	#REF!	96.5	M5	P4	1	107.5	71	142.3	31	23.8	87.5	119	88.2	16.4	3.56798	1250	1381	0	28.4
48	2	68	151.3	29.82	3.2	#REF!	92	M3	P2	1	120	84	152.2	30	21.2	101	106	90.1	14	3.11145	1263	1185	0	31.7
49	2	63.6	147.7	29.17	2.93	#REF!	85	M3	P3	1	97.5	66.5	208.7	65	15.4	128.3	77	98	11.9	2.87663	951	1496	0	31.4
50	1	53.9	150.8	23.74	1.59	#REF!	76.5	M4	P3	1	103	73	195.8	27	27.4	141.4	137	108.8	18.5	4.96491	1026	1266	0	15.4
51	2	85.5	170.8	29.3	2.32	#REF!	103.5	M5	P5	1	120	90	238.1	72	29.6	136.5	148	102.4	1.4	0.353621	1748	1554	231.3	47.1
52	2	77	166.2	27.89	2.32	#REF!	94	M5	P5	1	113	76.6	230.5	31	36.2	163.3	181	87.9	15.2	3.29566	1202	1375	0	34.9
53	2	69.7	149.5	31.18	3.36	#REF!	90	M1	P3	0	100	64	176.4	42	19.6	114.8	98	92.5	10.2	2.3273	1465	1315	0	36.8
54	1	55.2	157	22.43	1.7	#REF!	72.5	M5	P5	1	100	67	146.6	47	8.6	91	43	98.3	15.2	3.68559	1074	866	45.7	10.6
55	2	69.8	159	27.61	2.4	#REF!	83	M2	P1	1	100	66.6	195.5	41	32.8	121.7	164	93	18.9	4.33566	1090	1836	0	17.9
56	2	90	160.7	34.85	2.83	#REF!	108	M5	P5	1	110	76.6	187.1	67	21.2	98.9	106	91.2	12.2	2.74451	2464	1243	1477.5	45.5
57	2	81.3	156.8	33	2.57	#REF!	93	M5	P5	1	114	78.6	183.5	53	10.8	119.7	54	83.8	10.9	2.2531	1316	1136	0	36.9
58	2	64.7	151	28.37	2.67	#REF!	87.5	M5	P5	1	115	68.4	179.2	47	14.2	118	71	88.7	12.7	2.77868	1077	822	0	15.5
59	1	53.8	155	22.39	1.96	#REF!	81.5	M3	P2	1	101	73.6	127.7	27		89.1	58	74.3	5.69	1.04283	917	1398	0	11.9
60	2	64.8	156.6	26.44	2.12	#REF!	77	M5	P4	1	110	75	178	26	47.4	104.6	237	92.8	22	5.03595	1316	1165	92.8	33
61	1	59.6	155.6	24.62	1.83	#REF!	78.5	M5	P5	1	110	72.6	225.4	69	16.6	139.8	83	94.7	12.6	2.94328	802	1079	0	18.9
62	1	72.2	160.5	28.02	1.84	#REF!	82	M5	P5	1	109.5	70	169.4	45	16.8	107.6	84	89.3	11.65	2.56618	1956	2147	90	38.9
63	1	70.1	162	26.75	1.41	#REF!	73.5	M5	P5	1	115	77	117	52	8.4	56.6	42	91.3	17.02	3.83302	613	1219	0	24
64	1	79.3	164.7	29.24	1.98	#REF!	87	M5	P5	1	123	75	133.4	46	15.8	71.6	79	89.5	13.09	2.88984	780	1450	0	33.9
65	2	84.4	166	30.62	2.37	#REF!	99	M5	P5	1	133	91	190.2	38	17.2	135	86	110.4	18.41	5.01341	551	1505	0	22.1
66	1	55.7	148.6	25.22	1.77	#REF!	74	M4	P4	1	113	72	169.9	39	22.2	108.7	111	100.9	22.8	5.67462	569	1422	0	4.9
67	1	60	152	26	1.57	#REF!	70	M4	P4	1	102	65	183.1	55	12.2	115.9	61	103.1	21.18	5.38636	665	1791	0	24.2
68	1	68.6	162	26.14	1.28	#REF!	78.5	M5	P5	1	116.6	79.3	134.5	55	19.2	60.3	96	90.3	12.5	2.78425	743	1478	0	19.3
69	2	66.4	155.4	27.5	2.25	#REF!	84	M5	P5	1	102.5	73	132.8	45	15.8	72	79	84.2	11.71	2.43209	393	1353	11	11.3
70	2	72	147.6	33.1	3.53	#REF!	103	M3	P3	1	115	73.5	197.4	41	22.4	134	112	99.5	16.93	4.15519	730	1538	0	32.5
71	1	72.3	167.6	25.85	1.35	38	85	M5	P5	1	113.3	70	132	54	10	68	50	102.5	13.92	3.51944	523	1150	0	33.9
72	1	63.4	157.5	25.56	1.56	#REF!	73	M5	P5	1	117.3	70	200.1	59	23.2	117.9	116	87.7	10.47	2.26494	445	1141	0	14.6
73	2	75.7	158.5	30.13	2.88	#REF!	97	M3	P2-P3	1	110	76.6	196.3	35	31	130	155	99.4	117.2	28.7359	780	1501	0	22.9
74	1	65.5	164	24.4	1.03	#REF!	80	M5	P5	1	93	63	216	47	25.8	143.3	129	74.8	22.15	4.08682	489	1321	93	30.5
75	2	58.8	148.5	26.66	2.54	#REF!	85	M3	P3	1	106	63	279.4	31	25.6	222.8	128	84.3	17.62	3.6639	236	1064	0	18.3
76	1	74.4	160.7	28.84	1.87	#REF!	82	M5	P5	1	110	80	211.2	31	31.6	148.6	158	88.3	32.78	7.1397	359	613	0
77	1	76.6	171	26.19	1.97	#REF!	78	M5	P5	1	110	70	144	34	16.2	93.8	81	83.3	11.81	2.42664	760	1297	0	25.2
78	1	65.7	157.7	26.42	1.41	#REF!	79	M5	P5	1	113	72.5	191.4	53	25.6	112.8	128	71.4	4.63	0.815436	431	809	62.3	26.1
79	1	55	146.3	25.7	1.2	#REF!	80	M5	P5	1	112	74	177	55	12.6	109.4	63	69.8	10.76	1.85259	527	764	67.9	17.5
80	1	63.8	157	25.89	1.22	#REF!	88	M5	P5	1	107.5	67.5	193	55	8.2	129.9	41	87	13.22	2.83701	268	1127	0	25.4
81	1	66.4	158.5	26.45	1.52	#REF!	77.5	M5	P5	1	113	73	141.1				84	90.3	17.08	3.8044	517	976	0	18.1
82	2	76.8	162.5	29.08	2.71	#REF!	94.5	M3	P3	1	122.5	77.5	112.2	23		54	176	75.5	22.4	4.17163	616	785	31.9	42.5
83	2	57.7	155	24	1.87	#REF!	75	M4	P5	1	113	66	149.2	41	27.8	80.4	139	84.9	8.58	1.79682	442	1865	0	16.7
84	1	45	147.3	20.7	1.29	38	67	M4	P3	1	100	70	147.5	32		87.1	142	71.1	10.71	1.87832	359	1311	0	9.6
85	1	79.3	170	27.47	1.64	#REF!	92	M5	P5	1	106	66	115.3	35		57.3	115	66.4	14.91	2.44206	2062	2045	250.7
86	1	42.9	144.1	20.72	1.66	#REF!	71	G2	P2	1	115	76	214.4	50	15.4	149	77	86.7	4	0.85544	1039	1413	0	9.2
87	2	78	157.2	31.56	3.21	#REF!	102.5	G1	P2	0	114	78	185.1	35	29.4	120.7	147	80.9	8	1.59643	1255	1470	34.7	43.4
88	2	48.9	147.1	22.63	2.02	#REF!	69.5	G3	P2	1	100	60	124.8	50	9	65.8	45	79.1	5.8	1.13166	1151	900	0	6.3
89	2	63	153.3	26.8	2.26	#REF!	91	G2	P2	1	107	64	159.9	33	31.2	95.7	156	84.9	25.4	5.31927	1258	1764	0	19.2
90	2	65.3	149.5	29.2	3.32	#REF!	87	G1	P1	0	115	73	168.8	51	13.6	104.2	68	91.2	6.4	1.43974	1231	1174	0	31.6
91	1	46.3	152.7	19.87	1.1	#REF!	67.5	G2	P2	1	95	60	152.2	57	15	80.2	75	102.2	4.3	1.084	1250	1347	0	4.3
92	2	81.8	168.6	28.7	2.27	#REF!	85.5	G4	P4	1	116	69	156.4	48	11.2	97.2	56	102.6	29.7	7.51648	1178	1468	0	17.7
93	2	76.7	160	30	2.7	#REF!	85	G3	P3	1	100	60	117.8	40	12.2	65.6	61	101.1	12.1	3.0175	848	730	0	14.9
94	2	64.7	158.4	25.88	2.28	#REF!	82.5	G2	P2	1	96.6	53.3	196.8	40	40.6	116.2	203	94.6	15.8	3.68688	1101	1612	95.6	16.2
95	2	89	159.2	35.17	4.15	#REF!	96.5	G1	P2	0	109	80	146.4	37	15.8	93.6	79	100.6	23.3	5.78182	1351	1015	0	37.8
96	1	56.1	161.9	21.4	1.15	#REF!	72	G3	P2	1	100	62	124.3	54	16.6	53.7	83	81.4	4.7	0.943697	2086	1041	585.8	6.2
97	2	57.2	156	23.53	2.04	#REF!	79	G1	P3	0	105	75	228.9	53	20.6	155.3	103	86.8	8.8	1.88414	1082	1234	0	10.3
98	2	64.7	145.3	30.64	3.29	#REF!	89.5	G1	P1	0	106	58	214	36	28.8	149.2	144	97.7	13.8	3.32571	1231	808	0	23.2
99	1	54.4	155.9	22.4	1.89	#REF!	81.5	G1	P2	0	106	66	167.5	36	28.6	102.9	143	88.4	12	2.61664	1524	1179	0	9.6
100	2	73.1	163.3	27.48	2.54	#REF!	94	G1	P2	0	112	75	175.5	40	30.8	104.7	154	101.1	15.1	3.76564	1420	1629	0	31.6
101	1	72.8	164.5	26.96	1.7	#REF!	85	G5	P5	1	106	62	224.6	67	11.4	146.2	57	97.3	6.8	1.63205	824	1249	1.4	1.3
102	2	60.1	147	27.82	2.72	#REF!	94.5	G1	P2	0	130	67.5	220	48		160	62	97.4	20.89	5.01889	901	1422	0	36.5
103	2	86.7	167.8	30.8	2.41	#REF!	88.5	G5	P5	1	110	66	119.3	37		74.9	37	80.8	35.7	7.11525	445	1159	0	3
104	1	45.9	147.4	21.13	1.37	37.7	68	G3	P3	1	106	60	137.4	42	24.8	70.6	124	94.3	9.87	2.29583	1591	1944	70.7	2.7
105	1	46.7	146	21.92	1.7	#REF!	69.5	G1	P1	0	97	67.5	195.1	56	13	126.1	65	90.9	12.02	2.69512	510	1307	160	9.7
106	1	43.6	138.7	22.7	1.93	#REF!	83	G1	P2	0	101	69	149.7	59	7.6	83.1	38	91.8	10.76	2.43649	749	2078	0	26.4
107	2	43.3	136	23.5	2.37	#REF!	77	G1	P1	0	100	63	145.4	55	23.6	66.8	118	98	14.88	3.59699	736	1671	0	7.6
108	2	107.3	185.5	31.19	2.55	#REF!	98	G4	P5	1	136	84	150.6	36	14.4	100.2	72	94	37.57	8.71123	1460	1220	0	15.6
109	2	58.8	157.3	23.76	2.13	#REF!	84	G1	P2	0	103	66	150.8	67	9.4	74.4	47	90.3	14.75	3.28541	777	1496	0	21.4
110	1	48.2	148.3	21.9	1.56	#REF!	74	G2	P2	1	92.5	60	156.9				39	92.6	14.01	3.20007	335	809	0	12.7
111	2	57.5	151.2	25.2	2.52	#REF!	83	G1	P1	0	105	67.5	167.1	41	14.8	111.3	74	93	9.87	2.26418	591	1635	0	16.2
112	1	77.8	170.2	26.86	1.46	#REF!	90	G5	P5	1	120	80	161	35		110.8	76	78.7	10.38	2.01503	373	949	0
113	2	48.6	143	23.82	2.35	37.7	74	G2	P2	1	110	73	209.4	45	26.8	137.6	134	88	13.98	3.03459	638	1342	1.4
114	1	48	145	22.85	1.78	#REF!	75	G2	P2	1	110	70	127.7	32		87.1	43	75.9	8.49	1.5895	263	974	0
115	1	56.9	155.3	23.6	1.19	#REF!	70.5	M5	P5	1	110	50	113.4	33		65.8	73	110.5	11.57	3.1536	718	1607	0	27.5
116	1	70.1	157.5	28.3	1.85	#REF!	87	M5	P5	1	110	70	124.3	31		77.7	78	72.4	14.32	2.55736	520	1588	20	21.3
117	2	67.3	145.5	31.78	3.08	#REF!	86	M1-M2	P3	1	106	60	144.1	48		73.5	113	88.2	20.63	4.48826	702	773	0	22
118	2	54.6	144	26.3	2.08	#REF!	74.4	M5	P5	1	116	80	138.2	55		66.8	82	67.4	14.43	2.39904	430	1381	26	31.6
119	2	82.2	172.5	27.62	2.05	#REF!	86.6	M5	P4	1	110	70	167.2	54		113.2	55	71.8	16.07	2.8461	464	1436	0	34.9
120	2	83.8	162.5	31.73	2.37	#REF!	90	M5	P5	1	110	76	142	45		79.8	86	72.9	22.07	3.96863	628	1533	6	26.3
121	1	65.3	163.5	24.42	1.64	#REF!	77	M5	P5	1	126	83.3	126.8	52		61.4	67	73.9	15.89	2.89654	445	1007	0	15.3
122	1	56.2	155	23.4	1.34	#REF!	71.5	M4	P4	1	106	66	126.5	46		70.5	50	95.2	14.77	3.46839	1740	1907	23.6	37.8
123	2	51.6	141	26	2.41	#REF!	75.8	M3	P4	1	110	80	172.4	43		145.8	133	78.5	24.67	4.77693	377	1510	0	16.5
124	1	67.4	159.5	26.5	1.63	#REF!	76.6	M5	P5	1	120	90	130.5	43		71.5	70	71.9	9.78	1.73452	1479	1985	29.1	15.2
125	1	60.5	159.1	23.91	1.31	#REF!	74.3	M5	P5	1	106	80	88.7	31		28.7	145	86.4	11.88	2.53187	879	1755	0	22.3
126	2	89.6	160.5	34.8	3.01	#REF!	92.5	M5	P5	1	130	80	149	37	28.8	83.7	144	82.6	24.11	4.91233	427	1214	1344.6	21.2
127	2	48.2	144	23.2	2.03	#REF!	70.8	M3-M4	P2	1	100	63.3	152.8	78		63.4	57	67.3	24.77	4.11199	523	1311	0	29.2
128	2	78.4	170	27.12	2.09	#REF!	88.7	M5	P5	1	130	66.6	103.5	43			445	82.5	32.27	6.56695	575	1602	0	34
129	2	90.5	161.4	34.74	3.32	38	102	M3	P3	1	113	76	146	44		86	76	115	41.12	11.6644	876	1713	0	55
130	1	60.4	156.9	24.53	1.67	#REF!	78	M5	P5	1	103	70	161.2	43		103	76	74.2	17.06	3.12243	644	1445	0	16.9
131	2	62.3	155.1	25.9	2.78	#REF!	83.9	M3	P2	1	103	73	119.1	58		45.1	80	75.9	13.08	2.44884	2136	1736	0	17.9
132	1	36.4	137.4	19.28	1.2	#REF!	61.7	M2	P1	1	100	60	125.3	47		66.9	57	77.2	5	0.952133	374	1644	0	2.4
133	2	44.3	141.4	22.26	2.3	#REF!	74	M1	P2-P3	0	100	60	166.2	46		107.4	64	84.7	14.91	3.1151	272	1146	65.1	14.4
134	2	55.5	149.6	24.8	2.51	38	87	M1	P3	0	103	63	164.3	58	11.2	95.1	56	78.1	11.47	2.20966	715	1635	8	23.9
135	1	55.8	154	23.5	1.85	#REF!	81	G1	P1	0	103	70	162.9	45		90.9	135	94.2	12.39	2.87894	1372	1899	0	21.1
136	2	69.5	150	30.88	3.57	#REF!	92	G2-G3	P2	1	106	70	136.4	44		80	62	90.5	14.26	3.18331	599	1094	0	21.2
137	1	63.6	165	23.36	1.6	#REF!	81.4	G3	P2	1	116.6	80	208.4	51		137	102	91.2	10.32	2.32159	1396	2050	139.9	11.6
138	2	56.9	142.5	28	3.28	#REF!	83	G1	P1	0	106	60	142.7	46		87.5	46	88.6	14.47	3.16237	746	1439	45.7	20.8
139	2	67.9	163.5	25.43	2.43	#REF!	87.7	G1	P1	0	113	76	156.4	29		70.2	286	72.6	21.91	3.92364	826	1796	0	25.2
140	2	53.3	146.3	24.9	2.47	#REF!	81	G1	P2	0	106	70	139.8	61	11.2	67.6	56	97.8			483	1210	0	13
141	1	53.2	154	22.4	1.76	#REF!	74	G3	P2	1	110	63	163.3	37		102.9	117	86	6.58	1.39584	452	956	0	18.4
142	2	97.6	172	32.99	3.22	#REF!	105.5	G2	P2-P3	1	133	86	172.5	31		106.1	177	73.8	29.97	5.45574	495	1598	6	52.3
143	2	88.1	174.5	28.9	2.26	37.7	96	G5	P5	1	123	70	183.5	28	28	127.5	160	89.6	30.42	6.72323	291	1007	0	10.1
144	1	48.7	155	20.29	1.28	#REF!	71	G1	P2	0	100	63	140.9	55		75.3	53	83.2	17.35	3.56068	885	1035	0	7.3
145	2	65.1	160	25.42	2.49	#REF!	80	G3-G4	P3-P4	1	130	80	113.9	43		63.1	39	76.6	9.8	1.85168	1885	2110	0	5.9
146	2	48.9	141	24.6	3.02	#REF!	75.2	G1	P1	0	116	80	247	53	36	158	178	96	10.8	2.55744	814	1676	0	13.3
147	2	44.7	136	24.2	2.84	#REF!	72.8	G1	P2	0	106	76	134.2	60		57.8	82	69.1	13.95	2.37773	696	1454	23	17.4
148	2	56.5	142.3	27.9	4.02	#REF!	83.6	G1	P2	0	120	80	211.9	42		142.9	135	75.4	27.85	5.17973	1916	2055	20.8	21
149	2	48.4	133	27.36	3.52	#REF!	85	G1	P1	0	110	70	186	36		133	86	93.8	10.93	2.52891	381	1152	0	17.2
150	2	39.7	134	22.1	2.33	#REF!	71	G1	P1	0	110	75	165.8	67		87	59	87.5	8.52	1.8389	450	1155	0	8.8
151	2	53.3	134.5	29.5	4.04	#REF!	87.5	G1	P2	0	115	80	183.5	48		97.1	192	91.8	33.07	7.48837	621	1040	0	20.1
152	1	24.7	118.5	17.6	1.2	38	55	M1	P1	0	90	60	137.1	45		79.5	63	62.4	4.83	0.743434	419	1082	0	4.5
153	1	45.6	150	20.2	1.43	38	68	M3	P3	1	100	70	130	55		54.8	102		24.28		323	1164	37.4	8.8
154	2	27.5	120	19.09	2	38	63	M1	P1	0	90	60	148.1	39		93.9	76	42.5	5.39	0.565052	450	1382	18	5.9
155	2	61	151	26.75	2.47	38	82	M3	P3	1	120	80	164	48		101	79	60.3	14.39	2.14037	722	1285	56.8	19.8
156	1	66.4	159.2	26.2	1.5	38	74	M5	P5	1	140	82	148.9	51		84.9	65	67.2	15.55	2.57757	513	1249	31.9	18
157	1	29	127.5	17.9	1.05	38	59.5	M1	P1	0	100	60	113.9	45		49.9	95	52.6	8.76	1.13658	361	894	43	2.7
158	2	28.4	119	20.14	2.33	38	60	M1	P1	0	100	70	139.5	56		66.5	85	58.6	6.77	0.978581	616	1188	0	3.4
159	1	63.1	159.5	24.8	1.15	38	76	M5	P5	1	130	85	163	38		92.2	165	52.8	13.14	1.71135	529	1218	18	24.7
160	2	59.8	152.5	25.7	2.06	38	82.5	M5	P5	1	125	80	159	46		88.8	121	70.6	14.01	2.43979	445	1306	48.5	22.8
161	1	48.4	152	20.9	1.23	38	72.5	M4	P5	1	110	70	108.2	33		55.4	99	64.7	13.01	2.07631	572	1228	0	7.6
162	0	35.5	138	18.6	0.5			M2	P3	1	100	60	115.2	51		51.8	62	70.4	8.33	1.44653	529	1284	32	2.6
163	0	41.5	158.5	16.5	-0.67		63	M4	P4	1	110	70	106.4	48		47.6	54	78.8	12.39	2.40829	504	1164	0	6.1
164	0	22.6	118	16.2	0.4			M1	P1	0	90	65	148.7	47		94.1	38	72	7.74	1.37462	563	1242	68	3.7
165	0	57.2	158	22.9	0.72		73	M5	P4	1	110	70	73.7	54		11.3	42		2.78		665	1445	60	2
166	0	21.4	126	13.5	-1.71		54	M1	P2	0	110	60	133.3	51		72.1	51	71.2	4.86	0.853546	334	1796	0	3.7
167	0	24.1	119.5	16.9	0.95		56	M1	P1	0	90	60	136.1	50		68.1	90	68.5	6.26	1.05773	755	1321	593	7.6
168	0	27.9	136.2	15	-0.83		53	M1	P1	0	100	60	101.9	34		45	114	84.1	4.53	0.939733	724	1385	49	0.9
169	0	42.7	148.5	19.3	0.45		63	M4	P5	1	110	70	93.3	44		42.1	36	88.8	9.17	2.0086	526	1607	42	8.8
170	0	30.6	143	15	-1.32		58	M1	P2-P3	0	100	60	115.9	44		51.5	102		7.2		801	1441	84	4.3
171	0	18.8	114	14.5	-0.65			M1	P1	0	100	60	156.6	45		97.4	71	80.4	8.61	1.70754	860	1602	0	0.5
172	0	33.4	142.2	16.5	0.08		60	M3	P2	1	110	60	154.3	31		90.9	162	72.4	8.34	1.48941	569	1454	42	3.3
173	0	47.9	162.5	18.1	-0.71			M4	P5	1	110	75	148.7	61		66.7	105		7.52		851	1667	0	3.6
174	0	46.9	158.5	18.7	0.33			M4	P4	1	120	80	110.4	34		63.4	65	62.6	10.17	1.57038	724	1478	0	4.1
175	0	19	108	16.3	0.58		53	M1	P1	0	90	60	97.9	39			72	55.7	6.22	0.854587	1563	1967	43	2.6
176	0	26.8	128.5	16.2	0.37			M1	P1	0	100	60	145	51		79.4	73	71.6	2.53	0.446832	424	1510	35	0.7
178	0	27.9	131	16.3	0.07			M1	P1	0	100	60	176.9	40		118.5	92	78.3	5.77	1.11442	584	1087	159.3	1
179	0	20.6	113	16.1	0.52			M1	P1	0	80	50	109.4	50		47.8	58	64.7	6.97	1.11237	1258	1289	0	3
180	0	42.2	163	15.8	-1.86		62	M4	P5	1	110	70	115.4	45		63	37	61	7.51	1.13	730	1372	0	2.5
181	0	22.6	123.5	14.8	-0.36		50.5	M1	P1	0	90	60	181.4	53		112.4	80	47.9	2.63	0.310743	523	1084	0	0.7
182	0	17.3	110.5	14.2	-0.77		54.5	M1	P1	0	90	40	130	37		81.6	57	68.8	1.95	0.330928	560	1266	0	2.1
183	0	35	146	16.4	-0.14			M3	P3	1	110	70	142.7	52		73.3	87	69.8	9.32	1.60466	1178	1367	0	3.8
184	0	50.1	157.5	20.2	0.26		68	M4	P5	1	110	70	204.6	59		135.2	52	68.9	0.39	0.0662818	557	1087	0	4.8
185	0	41.5	150.5	18.3	0.05		63	M4	P4	1	120	70	110.7	46		55.1	48	53.4	8.99	1.18416	611	1243	0	4.7
186	0	43.1	149	19.4	0.53			M4	P4	1	110	80	133.1	30		72.5	153	76.9	16.1	3.05396	589	1410	250.7	10.7
187	0	59.3	162	22.6	0.55		67	M5	P5	1	110	70	110	46		51.4	64	88.9	8.65	1.89683	840	1421	128.8	9.8
188	0	21.8	115.5	16.3	0.48			M1	P1	1	90	50	99	33		37.4	43	77.6	2.46	0.470877	581	1468	106.7	0.5
189	0	21.1	114.5	16.1	0.54		53	M1	P1	0	100	65	124.6	53		61.6	50	68.2	3.42	0.575335	1753	1349	1397.2	1.5
190	0	26	129.2	15.6	-0.08		57	M1	P1	0	100	60	111.7	49		54.9	39	91	32.16	7.21885	1420	1300	26.3	4.4
191	0	32.5	134.1	18.1	0.04		59	M2-M3	P2-P3	1	110	70	136.9	56		66.1	74	75	4.93	0.91205	861	1318	0	3
192	0	42.8	151.8	18.6	0.39		64	M4	P4	1	110	70	131	37		71.4	113	73	21.01	3.7832	842	1275	0	5.6
193	0	35.8	144.5	17.2	-0.17		61.5	M3	P2	1	100	60	122.2	51		56.2	75	85	10.32	2.16376	1138	1084	0	6.3
194	0	39	153.5	16.6	-0.52		63	G2	P1	1	110	70	122.2				39	103.7	13.24	3.3867	517	1188	115
195	0	20	110	16.5	0.79		54.5	G1	P1	0			141.8				103	84.8	16.47	3.44508	349	1082	87.3
196	0	24.5	124.5	15.8	0.05		55	G1	P1	0			158				37	83.7	6.03	1.24495	421	1073	90
197	0	25.2	127	15.6	-0.18		52.5	G1	P1	0	90	60	77.9				55	97.4	6.66	1.60009	361	1242	73.4
198	0	32.7	141	16.4	0.07		59	G1	P1	0	90	60	102.8				35	89.5	4.26	0.940466	477	1400	4.2
199	0	28.5	133.5	16	-0.42		56	G1	P1	0			75.3				27	93.6	9.03	2.08485	296	903	0
200	0	37	143.5	18	0.44		64.5	G1	P1	0	110	70	135.8				55	88.3	10.2	2.22163	474	1309	37.4
201	0	44.4	157	18	-0.41		64	G3	P3	1	100	60	139.3				86	101.7	13.55	3.39915	220	885	29.1
202	0	41	154	17.3	-1		63			1	110	70	143.8				50	78.5	5.73	1.10952	678	1079	81.7

## Sheet: EUTROFICO
Protocol	Weight	Height	BMI (body mass index)	Z-IMC	Waist circumference	TUNNER	Pubic hair	PUBERAL STAGE	systolic blood pressure	diastolic blood pressure	cholesterol	HDL cholesterol	LDL cholesterol	TRIGLYCERIDES	Glucose	Insulin	Homa IR	TNFR1	TNFR2	TRAIL	LEPTIN
1	35.5	138	18.6	0.5		M2	P3	1	100	60	115.2	51	51.8	62	70.4	8.33	1.44	529	1284	32	2.6
2	41.5	158.5	16.5	-0.67	63	M4	P4	1	110	70	106.4	48	47.6	54	78.8	12.39	2.41	504	1164	0	6.1
3	22.6	118	16.2	0.4		M1	P1	0	90	65	148.7	47	94.1	38	72	7.74	1.37	563	1242	68	3.7
4	57.2	158	22.9	0.72	73	M5	P4	1	110	70	73.7	54	11.3	42		2.78		665	1445	60	2
5	21.4	126	13.5	-1.71	54	M1	P2	0	110	60	133.3	51	72.1	51	71.2	4.86	0.85	334	1796	0	3.7
6	24.1	119.5	16.9	0.95	56	M1	P1	0	90	60	136.1	50	68.1	90	68.5		1.06	755	1321	593	7.6
7	27.9	136.2	15	-0.83	53	M1	P1	0	100	60	101.9	34	45	114	84.1	4.53	0.94	724	1385	49	0.9
8	42.7	148.5	19.3	0.45	63	M4	P5	1	110	70	93.3	44	42.1	36	88.8	9.17	2.01	526	1607	42	8.8
9	30.6	143	15	-1.32	58	M1	P2-P3	0	100	60	115.9	44	51.5	102		7.2		801	1441	84	4.3
10	18.8	114	14.5	-0.65		M1	P1	0	100	60	156.6	45	97.4	71	80.4	8.61	1.71	860	1602	0	0.5
11	33.4	142.2	16.5	0.08	60	M3	P2	1	110	60	154.3	31	90.9	162	72.4	8.34	1.49	569	1454	42	3.3
12	47.9	162.5	18.1	-0.71		M4	P5	1	110	75	148.7	61	66.7	105		7.52		851	1667	0	3.6
13	46.9	158.5	18.7	0.33		M4	P4	1	120	80	110.4	34	63.4	65	62.6		1.57	724	1478	0	4.1
15	19	108	16.3	0.58	53	M1	P1	0	90	60	97.9	39		72	55.7	6.22	0.85	1563	1967	43	2.6
16	26.8	128.5	16.2	0.37		M1	P1	0	100	60	145	51	79.4	73	71.6	2.53	0.45	424	1510	35	0.7
17	27.9	131	16.3	0.07		M1	P1	0	100	60	176.9	40	118.5	92	78.3		1.11	584	1087	159.3	1
18	20.6	113	16.1	0.52		M1	P1	0	80	50	109.4	50	47.8	58	64.7		1.11	1258	1289	0	3
19	42.2	163	15.8	-1.86	62	M4	P5	1	110	70	115.4	45	63	37	61	7.51	1.13	730	1372	0	2.5
20	22.6	123.5	14.8	-0.36	50.5	M1	P1	0	90	60	181.4	53	112.4	80	47.9		0.31	523	1084	0	0.7
21	17.3	110.5	14.2	-0.77	54.5	M1	P1	0	90	40	130	37	81.6	57	68.8	1.95	0.33	560	1266	0	2.1
22	35	146	16.4	-0.14		M3	P3	1	110	70	142.7	52	73.3	87	69.8	9.32	1.6	1178	1367	0	3.8
23	50.1	157.5	20.2	0.26	68	M4	P5	1	110	70	204.6	59	135.2	52	68.9	0.39	0.07	557	1087	0	4.8
24	41.5	150.5	18.3	0.05	63	M4	P4	1	120	70	110.7	46	55.1	48	53.4	8.99	1.18	611	1243	0	4.7
25	43.1	149	19.4	0.53		M4	P4	1	110	80	133.1	30	72.5	153	76.9	16.1	3.06	589	1410	250.7	10.7
26	59.3	162	22.6	0.55	67	M5	P5	1	110	70	110	46	51.4	64	88.9	8.65	1.9	840	1421	128.8	9.8
27	21.8	115.5	16.3	0.48		M1	P1	1	90	50	99	33	37.4	43	77.6	2.46	0.47	581	1468	106.7	0.5
28	21.1	114.5	16.1	0.54	53	M1	P1	0	100	65	124.6	53	61.6	50	68.2	3.42	0.58	1753	1349	1397.2	1.5
29	26	129.2	15.6	-0.08	57	M1	P1	0	100	60	111.7	49	54.9	39	91	32.16	7.22	1420	1300	26.3	4.4
30	32.5	134.1	18.1	0.04	59	M2-M3	P2-P3	1	110	70	136.9	56	66.1	74	75	4.93	0.91	861	1318	0	3
31	42.8	151.8	18.6	0.39	64	M4	P4	1	110	70	131	37	71.4	113	73		3.78	842	1275	0	5.6
32	35.8	144.5	17.2	-0.17	61.5	M3	P2	1	100	60	122.2	51	56.2	75	85	10.32	2.16	1138	1084	0	6.3
33	39	153.5	16.6	-0.52	63	G2	P1	1	110	70	122.2			39	103.7	13.24		517	1188	115
34	20	110	16.5	0.79	54.5	G1	P1	0			141.8			103	84.8	16.47		349	1082	87.3
35	24.5	124.5	15.8	0.05	55	G1	P1	0			158			37	83.7	6.03		421	1073	90
36	25.2	127	15.6	-0.18	52.5	G1	P1	0	90	60	77.9			55	97.4	6.66		361	1242	73.4
37	32.7	141	16.4	0.07	59	G1	P1	0	90	60	102.8			35	89.5	4.26		477	1400	4.2
38	28.5	133.5	16	-0.42	56	G1	P1	0			75.3			27	93.6	9.03		296	903	0
39	37	143.5	18	0.44	64.5	G1	P1	0	110	70	135.8			55	88.3	10.2		474	1309	37.4
40	44.4	157	18	-0.41	64	G3	P3	1	100	60	139.3			86	101.7	13.55		220	885	29.1
41	41	154	17.3	-1	63			1	110	70	143.8			50	78.5	5.73		678	1079	81.7
